# Supplementary material for: Vermamoeba vermiformis CDC-19 draft genome sequence reveals considerable gene trafficking including with candidate phyla radiation and giant viruses
Source: Sci Rep. 2020 Apr 3;10:5928. doi: 10.1038/s41598-020-62836-9 (PMC7125106; doi:10.1038/s41598-020-62836-9)
Supplement: Supplementary file 2 — Supplementary Dataset 2. [file 41598_2020_62836_MOESM2_ESM.xlsx]

## Sheet: COG catrgories
Table S1.
Category code	Function	COGs count
S	Unknown function	626
G	Carbohydrate transport and metabolism	164
T	Signal transduction mechanisms	125
M	Cell wall/membrane/envelope biogenesis	97
E	Amino acid transport and metabolism	96
O	Posttranslational modification, protein turnover, chaperones	94
Q	Secondary metabolites biosynthesis, transport and catabolism	93
C	Energy production and conversion	93
I	Lipid transport and metabolism	62
J	Translation, ribosomal structure and biogenesis	46
L	Replication, recombination and repair	38
F	Nucleotide transport and metabolism	36
P	Inorganic ion transport and metabolism	35
H	Coenzyme transport and metabolism	34
V	Defense mechanisms	28
K	Transcription	15
Z	Cytoskeleton	14
D	Cell cycle control, cell division, chromosome partitioning	11
U	Intracellular trafficking, secretion, and vesicular transport	2
A	RNA processing and modification	2
B	Chromatin structure and dynamics	2
Y	Nuclear structure	1
W	Extracellular structures	1
