# Supplementary material for: Vermamoeba vermiformis CDC-19 draft genome sequence reveals considerable gene trafficking including with candidate phyla radiation and giant viruses
Source: Sci Rep. 2020 Apr 3;10:5928. doi: 10.1038/s41598-020-62836-9 (PMC7125106; doi:10.1038/s41598-020-62836-9)
Supplement: Supplementary file 3 — Supplementary Dataset 3. [file 41598_2020_62836_MOESM3_ESM.xlsx]

## Sheet: Feuil1
Table S2.
Primer name	Forward/	Sequence 5’-3’	Length (nucleotides)	Amplicon size (bp)
	Reverse
Bact-VV_F1	Forward1	GGTCATCATCATCCCACTCA	20	855
Bact-VV_R1	Reverse1	CTTAGGCTTGGGGGTGCT	18
Bact-VV_F2	Forward2	AGACATTGCGTCACAGAACG	20	410
Bact-VV_R2	Reverse2	GCCTGGTCCAATCACTTTTC	20
Bact-VV_F3	Forward3	TTGACCAACGAGCAAGTCTG	20	820
Bact-VV_R3	Reverse3	GGCAATTGTAACGGTCACCT	20
Bact-VV_F4	Forward4	GTGGTACTTTTACTCTGCCAGTGA	24	834
Bact-VV_R4	Reverse4	TGCATTTGGTTCGTCTTTCA	20
Bact-VV_F5	Forward5	AATATTCTCGCAGAGCCCAAT	21	541
Bact-VV_R5	Reverse5	AGGGTGACTTTGAAGCGTGT	20
Bact-VV_F6	Forward6	TGCCGCTGGTAACTTCTACA	20	551
Bact-VV_R6	Reverse6	TCGATGATCACTCGCAGTTG	20
Bact-VV_F7	Forward7	CATGCAAGGGTGTTGGAAG	19	750
Bact-VV_R7	Reverse7	AATTTCAGGGTTGCCAAGTG	20
Bact-VV_F8	Forward8	GGTTTCCACTAAAAACCCAACA	22	607
Bact-VV_R8	Reverse8	GCTGTTTTTCCTGGTTCACA	20
Bact-VV_F9	Forward9	GACAGCACGTGTGAGCAAAT	20	600
Bact-VV_R9	Reverse9	CTCGTCGTGAAAGAAGCACA	20
Bact-VV_F10	Forward10	TTGTCGTGACACTCGAGCAC	20	759
Bact-VV_R10	Reverse10	TCAATACACCGCCGTCCT	18
