# Supplementary material for: Vermamoeba vermiformis CDC-19 draft genome sequence reveals considerable gene trafficking including with candidate phyla radiation and giant viruses
Source: Sci Rep. 2020 Apr 3;10:5928. doi: 10.1038/s41598-020-62836-9 (PMC7125106; doi:10.1038/s41598-020-62836-9)
Supplement: Supplementary file 4 — Supplementary Dataset 4. [file 41598_2020_62836_MOESM4_ESM.xlsx]

## Sheet: CPR in VV
Table S3.
Gene id	Species	Taxonomical assignments	Function	COG category	Gene expression
g7079	Candidatus Terrybacteria bacterium RIFCSPHIGHO2_01_FULL_48_17	Parcubacteria_group	hypothetical protein A2806_04155	M	No
g21449	Candidatus Jorgensenbacteria bacterium GW2011_GWA2_45_13	Parcubacteria_group	hypothetical protein UW92_C0035G0004	-	No
g8844	Candidatus Komeilibacteria bacterium CG_4_10_14_0_2_um_filter_37_10	Parcubacteria_group	hypothetical protein COX77_02540	I	No
g9178	Candidatus Sungbacteria bacterium RIFCSPLOWO2_02_FULL_48_13b	Parcubacteria_group	hypothetical protein A3H71_01455	-	No
g353	Candidatus Magasanikbacteria bacterium RIFCSPHIGHO2_02_FULL_45_10	Parcubacteria_group	hypothetical protein A3D53_00800	-	No
g391	Candidatus Peregrinibacteria bacterium CG10_big_fil_rev_8_21_14_0_10_42_8	Other bacteria candidate phyla	6-phosphogluconolactonase	G	No
g9530	Candidatus Magasanikbacteria bacterium CG_4_10_14_0_2_um_filter_37_12	Parcubacteria_group	phosphoribosylaminoimidazolesuccinocarboxamide synthase	F	No
g2699	candidate division CPR2 bacterium GW2011_GWC2_39_35	Other bacteria candidate phyla	Peptidase M11 gametolysin	S	No
g2727	Candidatus Roizmanbacteria bacterium CG_4_10_14_0_2_um_filter_39_13	Microgenomates group	hypothetical protein COY16_05660	J	No
g10233	Candidatus Kaiserbacteria bacterium CG10_big_fil_rev_8_21_14_0_10_44_10	Parcubacteria_group	heme-binding protein	S	No
g2959	Candidatus Magasanikbacteria bacterium RIFOXYD1_FULL_40_23	Parcubacteria_group	hypothetical protein A2563_02735	-	No
g11205	Candidatus Colwellbacteria bacterium RIFCSPLOWO2_02_FULL_45_11	Parcubacteria_group	hypothetical protein A3I33_02545	-	No
g3336	Candidatus Woesebacteria bacterium RIFOXYA1_FULL_38_9	Microgenomates group	hypothetical protein A2191_02315	S	No
g12452	Parcubacteria group bacterium GW2011_GWA2_45_14	Parcubacteria_group	hypothetical protein UW94_C0002G0036	-	No
g12479	Candidatus Falkowbacteria bacterium RIFOXYB2_FULL_34_18	Parcubacteria_group	hypothetical protein A2331_07030	K	No
g12529	Candidatus Uhrbacteria bacterium GW2011_GWF2_39_13	Parcubacteria_group	hypothetical protein UT30_C0009G0003	-	No
g3552	Candidatus Giovannonibacteria bacterium GW2011_GWA1_44_29	Parcubacteria_group	PKD domain protein	-	No
g12628	Candidatus Moranbacteria bacterium RBG_19FT_COMBO_42_6	Parcubacteria_group	hypothetical protein A2Z52_00665	H	No
g3608	Candidatus Beckwithbacteria bacterium CG1_02_47_37	Microgenomates group	hypothetical protein AUJ59_00860	O	No
g12869	Candidatus Roizmanbacteria bacterium CG_4_10_14_0_2_um_filter_39_13	Microgenomates group	hypothetical protein COY16_05660	J	No
g12908	Candidatus Nomurabacteria bacterium GW2011_GWA1_40_8	Parcubacteria_group	tRNA-dihydrouridine synthase	J	No
g13184	Candidatus Kaiserbacteria bacterium RIFCSPHIGHO2_01_FULL_46_22	Parcubacteria_group	hypothetical protein A2837_00185	-	No
g14183	Candidatus Magasanikbacteria bacterium RIFCSPHIGHO2_02_FULL_45_10	Parcubacteria_group	hypothetical protein A3D53_00800	-	No
g14359	Candidatus Nealsonbacteria bacterium CG01_land_8_20_14_3_00_12	Parcubacteria_group	glycosyl transferase family 1	M	No
g14885	Candidatus Sungbacteria bacterium RIFCSPLOWO2_02_FULL_48_13b	Parcubacteria_group	hypothetical protein A3H71_01455	-	No
g16508	Candidatus Doudnabacteria bacterium RIFCSPHIGHO2_01_FULL_50_11	Other bacteria candidate phyla	hypothetical protein A2722_04055	-	No
g5665	Candidatus Magasanikbacteria bacterium RIFCSPHIGHO2_02_FULL_45_10	Parcubacteria_group	hypothetical protein A3D53_00800	-	No
g1730	Candidatus Moranbacteria bacterium RIFCSPHIGHO2_12_FULL_54_9	Parcubacteria_group	hypothetical protein A3E38_01570	-	No
g5764	Candidatus Colwellbacteria bacterium RIFCSPLOWO2_02_FULL_44_20b	Parcubacteria_group	hypothetical protein A3I31_02210	O	No
g6296	Candidatus Roizmanbacteria bacterium GW2011_GWC1_37_12	Microgenomates group	hypothetical protein US38_C0016G0004	-	No
