# Supplementary material for: Vermamoeba vermiformis CDC-19 draft genome sequence reveals considerable gene trafficking including with candidate phyla radiation and giant viruses
Source: Sci Rep. 2020 Apr 3;10:5928. doi: 10.1038/s41598-020-62836-9 (PMC7125106; doi:10.1038/s41598-020-62836-9)
Supplement: Supplementary file 5 — Supplementary Dataset 5. [file 41598_2020_62836_MOESM5_ESM.xlsx]

## Sheet: Feuil1
Table S4.
Gene id	ORFs length (aa)	Genomic localization	Best match hit	Function	Organism
g706	402	scaffold_6	ATZ81211.1	ankyrin repeat domain-containing protein	Bodo saltans virus
g715	552	scaffold_6	ATZ80109.1	ankyrin repeat domain-containing protein	Bodo saltans virus
g740	482	scaffold_7	ATZ81209.1	ankyrin repeat domain-containing protein	Bodo saltans virus
g744	487	scaffold_7	ATZ80170.1	lipoprotein/ankyrin repeat domain-containing protein	Bodo saltans virus
g833	423	scaffold_11	ATZ80170.1	lipoprotein/ankyrin repeat domain-containing protein	Bodo saltans virus
g835	315	scaffold_11	ATZ80100.1	ankyrin repeat domain-containing protein	Bodo saltans virus
g836	346	scaffold_11	ATZ81211.1	ankyrin repeat domain-containing protein	Bodo saltans virus
g967	1059	scaffold_19	AJL34226.1	BA71V-F1055L	African swine fever virus
g970	698	scaffold_19	AMN83029.1	Muc19 precursor	Faustovirus
g1116	246	scaffold_28	AMN83674.1	hypothetical protein D5b_00248	Faustovirus
g1180	460	scaffold_33	YP_008052443.1	hypothetical protein PGCG_00124	Phaeocystis globosa virus
g1199	309	scaffold_35	ATZ80090.1	ankyrin repeat domain-containing protein	Bodo saltans virus
g1475	1083	scaffold_55	ARF08418.1	hypothetical protein	Tupanvirus deep ocean
g1491	352	scaffold_56	ARF09007.1	DEAD/SNF2-like helicase	Catovirus CTV1
g1801	511	scaffold_89	ATZ80170.1	lipoprotein/ankyrin repeat domain-containing protein	Bodo saltans virus
g1803	311	scaffold_89	ATZ81194.1	ankyrin repeat domain-containing protein	Bodo saltans virus
g1805	467	scaffold_89	ATZ81177.1	ankyrin repeat domain-containing protein	Bodo saltans virus
g1871	212	scaffold_97	AGE60055.1	hypothetical protein ATCVWI0606_324L	Acanthocystis turfacea Chlorella virus WI0606
g1921	636	scaffold_103	ARF08418.1	protein of unknown function DUF4419	Catovirus CTV1
g2025	164	scaffold_115	ATZ80169.1	lipoprotein/ankyrin repeat domain-containing protein	Bodo saltans virus
g2405	417	scaffold_169	ATZ80170.1	lipoprotein/ankyrin repeat domain-containing protein	Bodo saltans virus
g2711	979	scaffold_214	YP_009352819.1	putative autotransporter protein	Kaumoebavirus
g2739	452	scaffold_218	ATZ80952.1	ankyrin repeat domain-containing protein	Bodo saltans virus
g2801	446	scaffold_227	ATZ81198.1	ankyrin repeat/plasmid partitioning protein domain-containing protein	Bodo saltans virus
g3102	325	scaffold_276	YP_009449055.1	Thioredoxin-disulfide reductase	Orpheovirus IHUMI-LCC2
g3190	502	scaffold_288	YP_009448265.1	Myristoyl-CoA protein:N-myristoyltransferase	Orpheovirus IHUMI-LCC2
g3594	254	scaffold_357	ARF10264.1	membrane-attack complex/perforin MACPF family protein	Hokovirus HKV1
g3806	217	scaffold_398	AMN83674.1	hypothetical protein D5b_00248	Faustovirus
g3853	203	scaffold_404	ATZ81194.1	ankyrin repeat domain-containing protein	Bodo saltans virus
g4048	245	scaffold_443	YP_009449316.1	Fatty acid hydroxylase (C-5 sterol desaturase putative)	Orpheovirus IHUMI-LCC2
g4093	529	scaffold_456	YP_009449258.1	Domain of unknown function (DUF4114)	Orpheovirus IHUMI-LCC2
g4151	325	scaffold_467	YP_009449055.1	Thioredoxin-disulfide reductase	Orpheovirus IHUMI-LCC2
g4206	220	scaffold_478	YP_009449258.1	Domain of unknown function (DUF4114)	Orpheovirus IHUMI-LCC2
g4324	267	scaffold_502	AMN83674.1	hypothetical protein D5b_00248	Faustovirus
g4325	244	scaffold_502	AMN83674.1	hypothetical protein D5b_00248	Faustovirus
g4338	336	scaffold_503	ARF10167.1	MAC/perforin domain protein	Hokovirus HKV1
g4355	411	scaffold_507	ATZ80099.1	ankyrin repeat domain-containing protein	Bodo saltans virus
g4454	602	scaffold_525	AUL80082.1	hypothetical protein	Tupanvirus deep ocean
g4515	347	scaffold_538	ATZ80413.1	DEXDc helicase	Bodo saltans virus
g4579	242	scaffold_555	AMN83674.1	hypothetical protein D5b_00248	Faustovirus
g4605	1235	scaffold_561	AUL78698.1	hypothetical protein	Tupanvirus soda lake
g4781	373	scaffold_603	ATZ81244.1	ankyrin repeat domain-containing protein	Bodo saltans virus
g5011	505	scaffold_652	AUL78698.1	hypothetical protein	Tupanvirus soda lake
g5027	422	scaffold_655	ARF11961.1	ankyrin repeat protein	Klosneuvirus KNV1
g5224	384	scaffold_701	ATZ81244.1	ankyrin repeat domain-containing protein	Bodo saltans virus
g5473	439	scaffold_763	ATZ80170.1	lipoprotein/ankyrin repeat domain-containing protein	Bodo saltans virus
g5526	255	scaffold_775	AUL77483.1	hypothetical protein	Tupanvirus soda lake
g5745	276	scaffold_828	ATZ80158.1	ankyrin repeat domain-containing protein	Bodo saltans virus
g5746	301	scaffold_828	ATZ81244.1	ankyrin repeat domain-containing protein	Bodo saltans virus
g5896	343	scaffold_861	ARF12356.1	fructose-1,6-bisphosphatase	Klosneuvirus KNV1
g5999	371	scaffold_888	ATZ81244.1	ankyrin repeat domain-containing protein	Bodo saltans virus
g6383	327	scaffold_986	ARF09007.1	DEAD/SNF2-like helicase	Catovirus CTV1
g6684	508	scaffold_1071	ATZ80088.1	ankyrin repeat/endonuclease domain-containing protein	Bodo saltans virus
g6724	308	scaffold_1085	ARF08936.1	stomatin family protein	Catovirus CTV1
g6788	660	scaffold_1103	YP_009448383.1	Glucose-methanol-choline oxidoreductase	Orpheovirus IHUMI-LCC2
g7108	818	scaffold_1199	AUL80082.1	hypothetical protein	Tupanvirus deep ocean
g7358	632	scaffold_1286	AUL80082.1	hypothetical protein	Tupanvirus deep ocean
g7640	343	scaffold_1373	ARF12356.1	fructose-1,6-bisphosphatase	Klosneuvirus KNV1
g7843	207	scaffold_1426	ARF11712.1	2OG-FeII oxygenase superfamily protein	Klosneuvirus KNV1
g8158	514	scaffold_1538	YP_009448622.1	Autophagy-related protein 13, partial	Orpheovirus IHUMI-LCC2
g8213	276	scaffold_1555	SOB74432.1	hypothetical protein BQ9231_00549	Cedratvirus lausannensis
g8553	449	scaffold_1684	ARF09007.1	DEAD/SNF2-like helicase	Catovirus CTV1
g9042	309	scaffold_1873	ARF08936.1	stomatin family protein	Catovirus CTV1
g9200	131	scaffold_1938	ARF08206.1	regulator of G protein signaling domain	Catovirus CTV1
g9269	446	scaffold_1961	ATZ80170.1	lipoprotein/ankyrin repeat domain-containing protein	Bodo saltans virus
g9361	288	scaffold_1994	YP_009449258.1	Domain of unknown function (DUF4114)	Orpheovirus IHUMI-LCC2
g9448	184	scaffold_2033	AGE60055.1	hypothetical protein ATCVWI0606_324L	Acanthocystis turfacea Chlorella virus WI0606
g9519	336	scaffold_2060	ATZ81213.1	ankyrin repeat/Prsa domain-containing protein	Bodo saltans virus
g9578	251	scaffold_2083	AMN83674.1	hypothetical protein D5b_00248	Faustovirus
g9654	225	scaffold_2116	ATZ81237.1	ankyrin repeat/endonuclease domain-containing protein	Bodo saltans virus
g10030	569	scaffold_2276	YP_009449258.1	Domain of unknown function (DUF4114)	Orpheovirus IHUMI-LCC2
g10033	322	scaffold_2277	YP_009448383.1	Glucose-methanol-choline oxidoreductase	Orpheovirus IHUMI-LCC2
g10054	120	scaffold_2288	ATZ80076.1	ankyrin repeat domain-containing protein	Bodo saltans virus
g10083	251	scaffold_2300	ATZ81235.1	ankyrin repeat domain-containing protein	Bodo saltans virus
g10239	186	scaffold_2364	ATZ80101.1	ankyrin repeat domain-containing protein	Bodo saltans virus
g10436	602	scaffold_2455	AUL80082.1	hypothetical protein	Tupanvirus deep ocean
g10446	232	scaffold_2459	ATZ80156.1	ankyrin repeat domain-containing protein	Bodo saltans virus
g10449	249	scaffold_2461	AMN83674.1	hypothetical protein D5b_00248	Faustovirus
g10695	270	scaffold_2581	ATZ80170.1	lipoprotein/ankyrin repeat domain-containing protein	Bodo saltans virus
g10838	287	scaffold_2653	ATZ81245.1	ankyrin repeat/ATP synthase domain-containing protein	Bodo saltans virus
g11145	228	scaffold_2792	YP_009448979.1	Cytochrome P450-like protein E-class	Orpheovirus IHUMI-LCC2
g11181	310	scaffold_2813	ARF12667.1	leucine-rich repeat protein	Klosneuvirus KNV1
g11582	326	scaffold_2998	ARF09007.1	DEAD/SNF2-like helicase	Catovirus CTV1
g11713	124	scaffold_3060	ATZ80096.1	ankyrin repeat domain-containing protein	Bodo saltans virus
g11866	167	scaffold_3143	ATZ80102.1	ankyrin repeat domain-containing protein	Bodo saltans virus
g11959	258	scaffold_3200	ATZ80079.1	ankyrin repeat domain-containing protein	Bodo saltans virus
g12239	517	scaffold_3356	ATZ80170.1	lipoprotein/ankyrin repeat domain-containing protein	Bodo saltans virus
g12370	420	scaffold_3420	ATZ81165.1	ankyrin repeat domain-containing protein	Bodo saltans virus
g12378	228	scaffold_3425	YP_009448979.1	Cytochrome P450-like protein E-class	Orpheovirus IHUMI-LCC2
g12388	363	scaffold_3426	YP_009448636.1	Cytochrome P450-like protein E-class	Orpheovirus IHUMI-LCC2
g12403	276	scaffold_3438	YP_009329012.1	5'-methylthioadenosine nucleosidase	Cedratvirus A11
g12468	1281	scaffold_3474	YP_009449258.1	Domain of unknown function (DUF4114)	Orpheovirus IHUMI-LCC2
g12601	632	scaffold_3549	ATZ81245.1	ankyrin repeat/ATP synthase domain-containing protein	Bodo saltans virus
g13119	251	scaffold_3851	ATZ81235.1	ankyrin repeat domain-containing protein	Bodo saltans virus
g13130	178	scaffold_3859	ATZ81194.1	ankyrin repeat domain-containing protein	Bodo saltans virus
g13205	216	scaffold_3902	AGE55612.1	hypothetical protein ATCVMN08101_333L	Acanthocystis turfacea Chlorella virus MN0810.1
g13258	631	scaffold_3931	ATZ80079.1	ankyrin repeat domain-containing protein	Bodo saltans virus
g13320	203	scaffold_3961	AMN83674.1	hypothetical protein D5b_00248	Faustovirus
g13480	746	scaffold_4072	AUL78698.1	hypothetical protein	Tupanvirus soda lake
g13490	535	scaffold_4079	YP_009449258.1	Domain of unknown function (DUF4114)	Orpheovirus IHUMI-LCC2
g13597	77	scaffold_4155	YP_009120758.1	hypothetical protein	Pandoravirus inopinatum
g13657	203	scaffold_4193	NP_955064.1	CNPV041 ankyrin repeat protein	Canarypox virus
g13679	1216	scaffold_4208	YP_009449258.1	Domain of unknown function (DUF4114)	Orpheovirus IHUMI-LCC2
g13796	375	scaffold_4279	ATZ80109.1	ankyrin repeat domain-containing protein	Bodo saltans virus
g13823	494	scaffold_4291	ATZ80170.1	lipoprotein/ankyrin repeat domain-containing protein	Bodo saltans virus
g13828	99	scaffold_4295	ARF09462.1	DEAD/SNF2-like helicase	Indivirus ILV1
g13845	427	scaffold_4305	ARF12587.1	leucine-rich repeat protein	Klosneuvirus KNV1
g13915	310	scaffold_4350	ARF12667.1	leucine-rich repeat protein	Klosneuvirus KNV1
g14004	361	scaffold_4417	YP_009448979.1	Cytochrome P450-like protein E-class	Orpheovirus IHUMI-LCC2
g14099	313	scaffold_4481	ATZ81194.1	ankyrin repeat domain-containing protein	Bodo saltans virus
g14328	286	scaffold_4634	ATZ80952.1	ankyrin repeat domain-containing protein	Bodo saltans virus
g14422	208	scaffold_4699	ARF11712.1	2OG-FeII oxygenase superfamily protein	Klosneuvirus KNV1
g14468	180	scaffold_4730	YP_009449258.1	Domain of unknown function (DUF4114)	Orpheovirus IHUMI-LCC2
g14496	154	scaffold_4744	SMH63533.1	Hypothetical protein FSTVLC9_51, partial	Faustovirus
g14506	183	scaffold_4749	YP_009449258.1	Domain of unknown function (DUF4114)	Orpheovirus IHUMI-LCC2
g14681	223	scaffold_4882	ARF12667.1	leucine-rich repeat protein	Klosneuvirus KNV1
g15072	245	scaffold_5172	YP_009449316.1	Fatty acid hydroxylase (C-5 sterol desaturase putative)	Orpheovirus IHUMI-LCC2
g15191	167	scaffold_5256	ATZ80102.1	ankyrin repeat domain-containing protein	Bodo saltans virus
g15199	208	scaffold_5259	YP_009352567.1	Peroxinectin	Kaumoebavirus
g15239	223	scaffold_5285	ARF12667.1	leucine-rich repeat protein	Klosneuvirus KNV1
g15317	216	scaffold_5337	AGE55612.1	hypothetical protein ATCVMN08101_333L	Acanthocystis turfacea Chlorella virus MN0810.1
g15379	257	scaffold_5383	YP_009448265.1	Myristoyl-CoA protein:N-myristoyltransferase	Orpheovirus IHUMI-LCC2
g15726	618	scaffold_5655	YP_009352567.1	Peroxinectin	Kaumoebavirus
g15791	203	scaffold_5714	AMN83674.1	hypothetical protein D5b_00248	Faustovirus
g15833	205	scaffold_5749	YP_009448489.1	Hydrolase	Orpheovirus IHUMI-LCC2
g15884	148	scaffold_5791	ARF10611.1	ubiquitin family protein	Hokovirus HKV1
g15889	342	scaffold_5795	ATZ81167.1	ankyrin repeat domain-containing protein	Bodo saltans virus
g16095	329	scaffold_5961	ATZ80140.1	ankyrin repeat domain-containing protein	Bodo saltans virus
g16340	224	scaffold_6177	ATZ81248.1	ankyrin repeat domain-containing protein	Bodo saltans virus
g16533	253	scaffold_6352	AUL80082.1	hypothetical protein	Tupanvirus deep ocean
g16597	350	scaffold_6409	YP_009448383.1	Glucose-methanol-choline oxidoreductase	Orpheovirus IHUMI-LCC2
g16691	182	scaffold_6496	AMN83674.1	hypothetical protein D5b_00248	Faustovirus
g16724	109	scaffold_6524	ATZ81223.1	ankyrin repeat domain-containing protein	Bodo saltans virus
g16734	105	scaffold_6537	ATZ81223.1	ankyrin repeat domain-containing protein	Bodo saltans virus
g16745	261	scaffold_6552	YP_009352567.1	Peroxinectin	Kaumoebavirus
g16750	336	scaffold_6556	ARF09631.1	leucine-rich repeat protein	Indivirus ILV1
g16896	203	scaffold_6687	YP_009449328.1	Cys/Met metabolism, pyridoxal phosphate-dependent enzyme	Orpheovirus IHUMI-LCC2
g17129	218	scaffold_6897	ATZ80099.1	ankyrin repeat domain-containing protein	Bodo saltans virus
g17163	484	scaffold_6932	ATZ81198.1	ankyrin repeat/plasmid partitioning protein domain-containing protein	Bodo saltans virus
g17357	460	scaffold_7139	ARF12131.1	hypothetical protein Klosneuvirus_3_266	Klosneuvirus KNV1
g17688	176	scaffold_7491	AIB51957.1	hypothetical protein PRJ_Fausto_00245	Faustovirus
g17738	528	scaffold_7542	YP_009449258.1	Domain of unknown function (DUF4114)	Orpheovirus IHUMI-LCC2
g17928	181	scaffold_7727	ARF12097.1	hypothetical protein Klosneuvirus_3_232	Klosneuvirus KNV1
g17935	222	scaffold_7733	ATZ81194.1	ankyrin repeat domain-containing protein	Bodo saltans virus
g18158	179	scaffold_7987	ARF09192.1	leucine-rich repeat protein	Catovirus CTV1
g18222	200	scaffold_8063	ARF12097.1	hypothetical protein Klosneuvirus_3_232	Klosneuvirus KNV1
g18288	603	scaffold_8132	YP_009449258.1	Domain of unknown function (DUF4114)	Orpheovirus IHUMI-LCC2
g18290	176	scaffold_8131	ATZ81213.1	ankyrin repeat/Prsa domain-containing protein	Bodo saltans virus
g18304	603	scaffold_8147	YP_009449258.1	Domain of unknown function (DUF4114)	Orpheovirus IHUMI-LCC2
g18416	240	scaffold_8261	ATZ80158.1	ankyrin repeat domain-containing protein	Bodo saltans virus
g18664	208	scaffold_8542	ATZ81169.1	ankyrin repeat domain-containing protein	Bodo saltans virus
g18788	356	scaffold_8696	ATZ80151.1	ankyrin repeat domain-containing protein	Bodo saltans virus
g19115	270	scaffold_9077	ATZ80170.1	lipoprotein/ankyrin repeat domain-containing protein	Bodo saltans virus
g19177	99	scaffold_9166	ARF09462.1	DEAD/SNF2-like helicase	Indivirus ILV1
g19598	124	scaffold_9678	ATZ80096.1	ankyrin repeat domain-containing protein	Bodo saltans virus
g19644	171	scaffold_9728	ATZ80084.1	ankyrin repeat domain-containing protein	Bodo saltans virus
g20097	301	scaffold_10322	ATZ80090.1	ankyrin repeat domain-containing protein	Bodo saltans virus
g20105	294	scaffold_10332	ATZ80090.1	ankyrin repeat domain-containing protein	Bodo saltans virus
g20240	283	scaffold_10529	ARF08418.1	protein of unknown function DUF4419	Catovirus CTV1
g20439	243	scaffold_10812	YP_009449258.1	Domain of unknown function (DUF4114)	Orpheovirus IHUMI-LCC2
g20589	292	scaffold_11024	ATZ81244.1	ankyrin repeat domain-containing protein	Bodo saltans virus
g20823	295	scaffold_11331	AUL80082.1	hypothetical protein	Tupanvirus deep ocean
g20958	178	scaffold_11538	ATZ81215.1	ankyrin repeat domain-containing protein	Bodo saltans virus
g21194	295	scaffold_11906	AUL80082.1	hypothetical protein	Tupanvirus deep ocean
g21282	250	scaffold_12057	YP_009448811.1	Serine-tRNA synthetase, type1	Orpheovirus IHUMI-LCC2
g21362	250	scaffold_12163	YP_009448811.1	Serine-tRNA synthetase, type1	Orpheovirus IHUMI-LCC2
g21475	351	scaffold_12319	ATZ81211.1	ankyrin repeat domain-containing protein	Bodo saltans virus
g21588	255	scaffold_12500	ARF12097.1	hypothetical protein Klosneuvirus_3_232	Klosneuvirus KNV1
g22132	274	scaffold_13377	ATZ81169.1	ankyrin repeat domain-containing protein	Bodo saltans virus
g22364	250	scaffold_13775	ARF12667.1	leucine-rich repeat protein	Klosneuvirus KNV1
g22498	207	scaffold_14002	YP_009449258.1	Domain of unknown function (DUF4114)	Orpheovirus IHUMI-LCC2
g22577	140	scaffold_14141	YP_009449258.1	Domain of unknown function (DUF4114)	Orpheovirus IHUMI-LCC2
g22902	156	scaffold_14714	AUL80082.1	hypothetical protein	Tupanvirus deep ocean
g23396	205	scaffold_15633	ARF12097.1	hypothetical protein Klosneuvirus_3_232	Klosneuvirus KNV1
g23524	117	scaffold_15874	SME64902.1	Hypothetical protein FSTVST1_218	Faustovirus ST1
g23599	117	scaffold_16029	SME64902.1	Hypothetical protein FSTVST1_218	Faustovirus ST1
g23641	142	scaffold_16124	YP_009449258.1	Domain of unknown function (DUF4114)	Orpheovirus IHUMI-LCC2
g23658	191	scaffold_16151	SME64897.1	Hypothetical protein FSTVST1_213	Faustovirus ST1
g19940	377	scaffold_10110	AUL80082.1	hypothetical_protein	Tupanvirus deep ocean
g20251	270	scaffold_10550	AUL80029.1	hypothetical_protein	Tupanvirus deep ocean
g23646	110	scaffold_16131	AUL80029.1	hypothetical_protein	Tupanvirus deep ocean
g13023	474	scaffold_3789	AUL80082.1	hypothetical_protein	Tupanvirus deep ocean
g13401	152	scaffold_4015	AUL79213.1	hypothetical_protein	Tupanvirus deep ocean
g13481	453	scaffold_4072	AUL80082.1	hypothetical_protein	Tupanvirus deep ocean
g5239	410	scaffold_706	AUL80082.1	hypothetical_protein	Tupanvirus deep ocean
